# Supplementary material for: Cytoplasmic Endonuclease G promotes nonalcoholic fatty liver disease via mTORC2-AKT-ACLY and endoplasmic reticulum stress
Source: Nat Commun. 2023 Oct 4;14:6201. doi: 10.1038/s41467-023-41757-x (PMC10550995; doi:10.1038/s41467-023-41757-x)
Supplement: Supplementary file 4 — Source Data [file 41467_2023_41757_MOESM4_ESM.xlsx]

## Sheet: Figure 1
GraphPad data
	Figure 1b				Figure 1c				Figure 1d				Figure 1f
	ENDOG+/-	ENDOG-/-			ENDOG+/-	ENDOG-/-			ENDOG+/-	ENDOG-/-			ENDOG+/-	ENDOG-/-
	39897.1	41637.1			44	21			16.277	9.20706			860.377	129.502
	34079.2	52768.3			42	19			14.6272	9.38019			2472.27	216.71
	36637.5	23403.6			52	26			22.9661	5.09259			855.378	368.64
	50526.1	16605.1			50	24			15.9933	4.75144			1819.33	196.839
	47369.6	42521.2			41	31			17.3271	9.87192			1310.97	131.044
	38184.3	32597.6			37	29			15.7806	9.88772			2081.09	123.064
	45619.6	63491.3			47	10			22.9661	5.44852			1048.85	438.49
	66066.7	27137.9			33	12			16.6952	5.17996			1232.85	284.344
		28442.2			40	24
						22
	p value	0.20914							p value	3.86132e-06			p value	5.73451e-05
					p value	1.68662e-06
	Figure 1h					Figure 1i					Figure 1k					Figure 1l
	WT CT	KO CT	WT OA	KO OA		WT CT	KO CT	WT OA	KO OA		pK-Myc CT	ENDOG CT	pK-Myc OA	ENDOG OA		pK-Myc CT	ENDOG CT	pK-Myc OA	ENDOG OA
	13.9498	9.24999	188.714	31.3571		1.40737	0.404166	6.24537	4.33544		0.79279	1.34269	4.95787	18.8423		2.581	2.7371	5.162	8.72216
	11.8134	5.27958	145.643	60.48		1.66309	0.594383	6.65306	4.7383		0.501164	1.8854	7.28665	21.2235		0.712691	3.32555	8.13011	9.94778
	23.1449	9.52226	226.636	91.45		1.61797	0.687941	6.94525	4.88751		0.636979	1.60981	7.89183	16.5437		0.496449	4.9626	2.96391	15.6592
	12.7073	6.6667	127.375	41.2365		1.41494	1.21921	7.84135	4.37062		0.642951	3.55536	8.81259	14.4062		0.209858	4.94982	2.74808	9.74297
	15.7058	9.5	252.347	79.5784		2.17745	0.739263	8.22776	4.3226								1.51465	2.44469	10.2451
	15.8379	4.49375	239.615	64.3077		1.93484	0.923859	8.57903	4.597		p value					p value
	14.1065	10.8216	143.75	45.6191							pK-Myc CT v.s ENDOG CT		pK-Myc OA v.s ENDOG OA			pK-Myc CT v.s ENDOG CT		pK-Myc OA v.s ENDOG OA
	24.5178	10.975	146.778	7.57895		p value					0.0273419		0.000779309			0.0259862		0.00376669
	16.714	5.75	186.45	20.4578		WT CT v.s KO CT		WT OA v.s KO OA
	18.1116	10.25	165.024	55.478
	p value
	WT CT v.s KO CT		WT OA v.s KO OA
	3.54993e-05		1.8203e-07

## Sheet: Figure 2
GraphPad data
	Figure 2c						Figure 2d			Figure 2f					Figure 2g					Figure 2i					Figure 2j
	WT	KO		pK-Myc	ENDOG		ENDOG+/-	ENDOG-/-		WT CT	KO CT	WT Citrate	KO Citrate		WT CT	KO CT	WT Citrate	KO Citrate		WT CT	KO CT	WT acetyl-CoA	KO acetyl-CoA		WT CT	KO CT	WT acetyl-CoA	KO acetyl-CoA
	0.921763	0.286136		0.999853	2.33157		29.9936	26.9892		0.774877	0.826536	141.188	21.9814		3.35954	2.66551	6.2378	2.86712		139.4	5.4	507.6	769		3.76824	2.36755	7.52439	6.02688
	1.15257	0.597538		0.976893	2.26484		29.5718	26.4106		0.886209	0.652528	142.953	3.67539		3.90152	2.92302	6.26451	3.13457		197	14.5758	619.2	589.818		4.30086	2.47571	8.01236	7.52039
	0.964809	0.664398		0.956699	2.22849		30.492	30.492		1.18095	2.36195	76.5103	15.903		3.37341	3.10627	7.76142	2.91085		138.583	25.8077	981.6	388.909		3.38139	2.07488	7.37144	5.98371
	0.910756	0.495132		1.10651	2.4		32.8886	28.964		0.774877	0.774877	69.2969	9.58562		4.06579	2.73182	8.36843	4.06689		172.833	8.28125	567.095	992.125		3.60566	2.31665	7.48797	7.77938
	1.0874	0.593843		0.985109	2.27842		34.0828	29.1078		1.38308	1.32434	119.173	31.3531							176.6	16.48	842.381	489.533
	0.962709	0.614624		0.974938	2.28542		39.2828	23.3736							p value					218.412	17.84	437.056	439.933		p value
								23.3164		p value					WT CT v.s KO CT		WT Citrate v.s KO Citrate								WT CT v.s KO CT		WT Ac-CoA v.s KO Ac-CoA
	p value	5.54197e-05		p value	2.6673e-12					WT CT v.s KO CT		WT Citrate v.s KO Citrate			0.00747775		0.000657617			p value					0.000486032		0.172552
							p value	0.0083177		0.592688		0.000460781								WT CT v.s KO CT		WT Ac-CoA v.s KO Ac-CoA
																				2.80126e-07		0.715635
	Figure 2m								Figure 2n
	pK-Myc CT	ENDOG CT	pK-Myc OA	ENDOG OA	pK-Myc OA+ LY	ENDOG OA+ LY			pK-Myc CT	ENDOG CT	pK-Myc OA	ENDOG OA	pK-Myc OA+ LY	ENDOG OA+ LY		Figure 2q
	11.5333	25.8333	92.6667	270	56.2	46.5455			0.356431	1.16441	9.38305	13.0242	5.40505	6.40246		WT OA	KO OA	WT+ACLY OA	KO+ACLY OA	WT+AKT OA	KO+AKT OA	WT+AKT+ACLY OA	KO+AKT+ACLY OA
	3.55556	18.1905	68.5	356.625	19.3333	39.8125			0.376168	1.58249	10.2866	13.4977	6.05273	6.9777		1115	8.13333	905.75	213.467	974.333	1137.67	1332.43	1378.89
	12.5	8.46667	80.2222	403.385	29.25	80.3571			0.584417	1.13582	6.30571	12.0256	2.11908	2.24305		1516.92	75.5	844.071	154.769	824.629	798.75	1206.91	1156.67
	6	42.4167	91.2857	527	34.7692	25.0659			0.370207	1.15328	8.78828	12.8282	2.23676	2.40207		2036.8	29.3333	1172.9	123.929	1354.38	874.5	1944.86	1513.33
	6.25781	32.0568	125.333	276	46.2588	35.2366										867.357	86.8889	1231.46	58.5909	955.083	899.125	953.1	1832.25
									p value							1506.44	42.5455	1070.08	51.5217	1039.8	1437.25	1476.17	2279.17
	p value								pK-Myc CT v.s ENDOG CT		pK-Myc OA v.s ENDOG OA		pK-Myc OA+LY v.s ENDOG OA+LY
	pK-Myc CT v.s ENDOG CT		pK-Myc OA v.s ENDOG OA		pK-Myc OA+LY v.s ENDOG OA+LY				0.00044907		0.00375869		0.746754			p value
	0.0205299		0.000453419		0.490605											WT OA v.s KO OA		WT+ACLY OA v.s KO+ACLY OA		KO OA v.s KO+AKT OA		KO OA v.s KO+AKT+ACLY OA
																0.000137402		3.02559e-06		3.22215e-05		4.04612e-05
	Figure 2r
	WT CT	KO CT	WT OA	KO OA	KO +ACLY OA	KO+AKT OA	KO +ACLY+AKT OA
	7.24719	4.95378	16.8012	10.3746	9.40681	12.3936	12.4049
	6.92165	4.9449	16.0274	10.2029	9.11621	14.3942	12.3039
	8.24579	3.25784	18.2357	10.6083	10.6212	12.7092	16.0437
	5.23459	5.21478	15.7236	10.3488	9.3453	11.8829	15.2799
					7.18445		12.6436
					7.18445		13.405
	p value
	WT CT v.s KO CT		WT OA v.s KO OA		KO OA v.s KO+ACLY OA		KO OA v.s KO+AKT OA		KO OA v.s KO+ACLY+AKT OA
	0.0237178		3.13074e-05		0.0544738		0.00422044		0.00383228
Western blots data
	Figure 2a														Figure 2b										Figure 2k
	Figure 2o

## Sheet: Figure 3
GraphPad data
	Figure 3a																	Figure 3d										Figure 3f
	Age (week)	Endog+/- HFD body weight (g)					Endog-/- HFD body weight (g)							p value				NFBG		WAT		BAT		Liver weight				Endog+/-	Endog-/-
	6W	16.78	17.5	17.46	18.1	16.25	17.2	15.98	16.5	15.96	18.36	16.29	18.14	0.581605				Endog+/-	Endog-/-	Endog+/-	Endog-/-	Endog+/-	Endog-/-	Endog+/-	Endog-/-			2	2
	7W	19.84	19.73	20.01	19.1	16.43	17.49	16.55	18.4	15.5	18.51	16.33	18.1	0.0442865				10.7	9	2.4947	2.0233	0.179	0.1139	1.3645	1.1274			2.5	1.5
	8W	20.94	19.48	20.3	19.68	17.6	17.75	17.08	18.86	15.81	20.17	17.6	19.15	0.0848945				8.8	9.2	2.7677	1.0847	0.1658	0.1096	1.2421	1.25			2	2
	9W	21.7	20	22.28	22.22	18.62	19.45	17.66	19.83	17.64	20.98	18.27	19.46	0.0404012				9.5	9.1	2.5395	1.6138	0.1541	0.0897	1.2187	1.0683			1.5	1.5
	10W	22.09	20.5	23.1	22.4	18.93	20.34	18.76	20.46	19.1	22.33	18.9	20.33	0.134249				10.2	8.3	2.0871	1.5224	0.1211	0.1066	1.58342	1.0157			3	1
	11W	22.74	20.63	24.1	23.49	20.15	20.45	18.99	21.42	19.95	22.27	19.26	21.6	0.0821928				9.6	11.6	2.6016	1.9634	0.2014	0.0978	1.8186	1.0909			3	0.5
	12W	24.36	21.57	23.94	24.05	23.36	19.9	19.14	22.3	22.16	20.95	20.53	23.09	0.0131716					10.1		1.7685		0.1046		1.0393				0.5
	13W	24.62	22.15	25.51	25.84	25.64	21.26	19.27	22.57	23.17	23.13	20.48	23.41	0.0110364					7.8		2.0743		0.1201		1.3311
	14W	24.82	22.76	26.41	27.8	27.33	21.33	19.73	24.5	23.32	23	21.8	24.18	0.0128188			p value	0.478992		0.00176691		0.00065363		0.0155889				p value	0.0115484				Figure 3o
	15W	25.62	23.72	27.76	26.82	27.7	22.13	20.31	25.15	24.21	22.07	22.6	24.08	0.00596511																			Endog flox	Endog LKO
	16W	27.09	23.72	29.62	28.88	29.5	24.92	22.61	25.45	25.41	22.08	22.76	24.53	0.00704832																			1.95582	1.77498
	17W	27.89	25.39	30.89	31.32	32.3	28.88	23.15	27.3	26.74	23.7	24.2	25.69	0.0209942				Figure 3g			Figure 3h					Figure 3m			Figure 3n				1.68907	2.00911
	18W	29.3	27.23	32.69	32.35	34.6	26.4	24.15	29.74	27.74	24.11	23.93	25.49	0.00485086				Endog+/-	Endog-/-		Endog+/-	Endog-/-				Endog flox	Endog LKO		Endog flox	Endog LKO			1.98552	1.6052
	19W	31.77	29.51	34.03	34.85	36.5	29.68	27.03	31.76	29.7	24.67	25.8	26.8	0.00531509				35.814	34.8421		0.969823	0.636824				3	2.4		45.0727	33.3296			1.99455	1.4529
	20W	34.86	31.6	37.66	40.27	38.3	30.9	29.25	33.76	30.89	25.74	27	29.5	0.00248282				30.546	16.2747		0.864841	0.848243				2	1.8		50.9564	42.9993			1.96659	1.75576
	21W	35.7	35.82	38.29	38.27	40.64	29.06	28.47	32.68	31.54	27.5	29.8	33.9	0.000227809				39.6338	18.771		0.882168	0.982927				3	2		51.0862	38.1644			1.79915	1.79565
	22W	37.74	34	41.42	41.14	41.64	31.8	31.11	33.9	35.06	31.75	32.18	36.46	0.00278042				27.88	16.8291		0.951185	0.771217				3	1.5		39.5218	28.718			1.75896	1.67509
																		48.9636	24.6528		0.943177	0.814899				2.3	1		40.0934	32.2264			2.01028	1.78313
																		27.2275	25.9205		1.13596	0.84271				2.3	1.5		45.3627	30.6802			1.973	2.04988
																			24.9062			0.785924				2	2.3		p value	0.00416318			2.30352
																										1.9	1.8						1.95465
	Figure 3i																	p value	0.0151997		p value	0.0241317				p value	0.0156302						1.87224
	Age (week)	Endog flox HFD body weight (g)					Endog LKO HFD body weight (g)						p value																				p value	0.0319337
	6W	17.36	18.2	17.92	17.58	18.6	17.03	16.23	17.8	17.84	16.27	16.53	0.0313271
	7W	20.32	19.78	18.36	18.92	19.54	18.62	18.61	18.74	18.6	17.4	17.75	0.0225596			Figure 3j					Figure 3k					Figure 3q
	8W	20.3	22.72	19.33	20.17	15.88	18.3	19.28	19.82	18.94	18.6	18.8	0.498834			NFBG		WAT			BAT		Liver weight				ENDOG+/- HFD						ENDOG-/- HFD							p value
	9W	19.79	23.25	20.45	21.92	21.86	18.6	17.31	20.33	19.53	19.87	18.28	0.00923564			Endog flox	Endog LKO	Endog flox	Endog LKO		Endog flox	Endog LKO	Endog flox	Endog LKO		P-ACLY/ACLY	1.31759	1.72754	1.16268	0.669628	0.957712	0.164851	0.59214	0.074739	0.299543	0.341535	0.482912	0.449489	0.372716	0.0137009
	10W	19.25	24.76	21.97	23.11	22.27	17.97	16.21	20.93	20.06	20.72	17.27	0.0196764			8.4	11	2.98	2.58		0.21	0.14	1.27	1.04		P-AKT/AKT	0.047331	0.50101	1.57069	1.6398	1.28471	0.956455	0.49003	0.497234	0.210206	0.245392	0.048232	0.0092	0.006958	0.00970624
	11W	21.51	25.78	21.85	23.44	24.98	19.96	18.31	20.78	20.9	21.06	19.19	0.00395493			11	8.5	2.29	1.1		0.19	0.1	1.48	0.99
	12W	22.9	27.01	22.96	24.26	27.1	20.84	18.09	20.73	22.12	23.15	20.02	0.00688096			7.4	8.5	2.33	1.842		0.1353	0.1355	1.17	1.1227
	13W	25.6	27.9	25.65	25.31	27.68	23.76	20.18	21.9	22.9	25.3	22.04	0.00314193			8	9.4	2.912	1.4523		0.217	0.1125	1.4089	1.1714
	14W	27.35	29.18	26.22	27.67	30.7	25.36	20.6	22.39	22.37	27.3	22.3	0.00504171			11.7	9.8	2.8819	2.4		0.2271	0.2982	1.3759	1.2487		Figure 3s
	15W	29.85	31.71	26.25	28.15	32.31	27.47	22.23	22.95	22.94	28.17	23.71	0.00921661				10		1.61			0.12		1.04			Endog-flox HFD							Endog-LKO HFD							p value
	16W	30.92	32.67	27.21	31.72	36.44	28.75	23.05	25.13	24.47	29.67	23.83	0.00953338		p value	0.79864		0.0170365			0.248311		0.00551198			p-ACLY/ACLY	0.742511	0.760582	0.479809	2.0171	0.268806	0.749426	1.98177	0.028543	0.435353	0.554328	0.72522	0.193405	0.103637	0.071899	0.0309592
	17W	32.52	34.62	29.61	32.76	38.03	29.87	25.48	27.8	25.67	31.17	25.86	0.0063619													p-AKT/AKT	1.61058	1.04336	0.293656	1.0524	1.45722	0.870003	0.672775	0.288107	0.280085	0.1338	0.071835	0.032671	0.048119	0.003739	0.000308101
	18W	33.9	35.1	31.17	34.33	40.9	30.4	24.1	27.85	27.37	33.03	26.2	0.00770105
	19W	35	33.8	32.93	34.82	39.79	30.2	23.9	30.07	28.07	34.57	28.3	0.0109618
	20W	36.9	36.5	34.1	36.59	42.91	33.6	26.4	32.5	30.28	35.6	30.4	0.014121
	21W	39.2	38.7	38.1	40.04	44.43	35.5	27.1	33.7	33.04	36.52	30	0.00339744
Western blots data
	Figure 3p												Figure 3r

## Sheet: Figure 4
GraphPad data
	Figure 4e			Figure 4i																	p value
	CT	OA			pK-Myc				ENDOG				pK-Myc+14-3-3g				ENDOG+14-3-3g				pK-Myc v.s ENDOG	ENDOG v.s ENDOG+14-3-3g
	1.3564	4.85079		p-AKT	1.13604	0.863963	1.03323	0.966772	2.16919	1.99032	1.72791	1.78285	1.67271	0.806936	1.54263	0.952189	0.503376	0.855159	0.586626	0.631757	0.000218398	5.45589e-05
	0.643603	7.32845		P-ACLY	0.799664	1.20034	0.817491	1.18251	2.3619	1.71946	2.0259	1.59165	0.700191	0.889327	0.883429	1.12409	1.22051	0.736553	1.39331	0.806696	0.00399947	0.00917665
	0.908308	5.25016
	1.09169	7.33459
	p value	0.000264284		Figure 4k						Figure 4l
				pk-Myc	ENDOG	pk-Myc+14-3-3g	ENDOG+14-3-3g			pk-Myc	ENDOG	pk-Myc+14-3-3g	ENDOG+14-3-3g
				188.846	672	325.222	277.8			8.49775	11.5577	8.1908	9.66226
				538	1248.42	404.25	390.727			9.07318	12.1272	8.87842	10.2593
				550.286	1125.56	407.7	451.333			8.41076	12.0807	8.12338	9.8508
				334.182	905.75	376.375	936			8.86576	12.6908	8.84471	10.6468
				403.5	929.588	684.222	776.875		p value	pK-Myc v.s ENDOG		pK-Myc+14-3-3g v.s ENDOG+14-3-3g		ENDOG v.s ENDOG+14-3-3g
				473.938	917	564.167	561			1.85092e-05		0.00178616		0.00206049
				364.2	1380.94	514.8	738.5
				735.059	882.2	407.778	1101.9
				536.077	1029.29	333	1010.1
				700.077	1050.54	423.6	771.111
			p value	pK-Myc v.s ENDOG		pK-Myc+14-3-3g v.s ENDOG+14-3-3g		ENDOG v.s ENDOG+14-3-3g
				4.77727e-06		0.0134195		0.00958447
Western blots data
	Figure 4a
							Figure 4b					Figure 4c
	Figure 4d						Figure 4g					Figure 4H

## Sheet: Figure 5
GraphPad data
	Figure 5a															Figure 5g
		WT						KO						p value		WT	KO	WT TM	KO TM	WT TG	KO TG	p value
	ACC1	0.865537	0.921251	1.25411	0.899171	1.31191	1.02574	0.649169	0.622725	0.712848	0.571041	0.593231	0.565135	0.00038064		2.3026	1.70473	2.32057	1.80671	3.37927	2.20699	0.00416253	WT v.s KO
	ACC2	1.164	0.85911	0.82022	0.96931	0.81825	1.21268	0.47923	0.56593	0.76791	0.5152	0.92896	0.73668	0.0122394		2.22666	1.97246	2.54063	2.03717	3.50097	2.08339	0.00598383	WT TM v.s KO TM
	FASN	0.837987	0.90125	1.32409	0.959264	1.17691	0.923382	0.639493	0.635075	0.687771	0.486327	0.602904	0.479632	0.000458169		2.56626	1.77556	2.3039	1.88931	2.98666	2.4332	0.000486556	WT TG v.s KO TG
	Lipin	0.995593	0.814297	1.05236	1.02358	1.10468	1.00949	1.17799	0.988715	0.906655	0.805874	0.903519	0.922504	0.46916		2.44254	2.06432	2.12401	1.9302	3.03755	2.12314	0.604131	WT v.s WT TM
	ACLY	0.887267	0.924945	1.11531	1.02985	1.04785	0.994773	1.02811	1.11342	1.27154	1.66358	1.03168	0.959264	0.142716								0.00123936	WT v.s WT TG
	CD36	1.00059	0.97472	0.98765	0.827884	0.735858	0.775125	0.74049	0.95562	0.848056	0.674785	0.761808	0.928195	0.345418
	Fatp2	1.20781	0.87942	1.04361	1.01924	1.0811	1.10382	0.99823	1.80247	1.40035	1.05885	0.827884	1.2079	0.305509
	Fatp5	0.98741	1.02547	1.00644	1.01924	1.00521	0.941152	0.63343	1.45261	1.04302	0.934651	1.10382	1.02278	0.759571
	CPT1	0.83242	1.20132	1.01687	1.01924	1.00521	0.941152	0.93929	0.96116	0.950222	0.934651	1.10382	0.987943	0.685946
	CPT2	0.87184	1.147	1.00942	1.28565	0.934651	0.984525	1.20246	1.45817	1.33031	0.924984	0.89969	1.00173	0.406921
	ACOX1	1.0201	0.98029	1.0002	0.974342	0.860055	1.25484	1.32672	1.23605	1.28138	1.30812	0.912249	1.09619	0.0605206
	LDLR	0.87987	1.23487	1.05737	1.19127	1.00173	0.957603	1.5086	0.94569	1.22714	0.836536	1.3449	0.743549	0.735839
	MTTP	0.89522	1.02847	0.96184	1.01572	0.957603	0.845279	1.17721	1.27077	1.22399	0.743549	1.18715	1.02633	0.0986931
	Figure 5i														Figure 5k
		Endog+/- HFD					Endog-/- HFD					p value				Endog-flox TM						Endog-LKO TM						p value
	IRE1A	0.978763	1.06754	1.38159	0.713329	0.858777	0.789093	0.73507	0.731446	0.538807	0.567412	0.0286538			IRE1a	1.51769	0.645394	0.911566	1.30454	0.77708	0.843722	0.164482	0.481981	0.640444	0.318066	0.549495	0.687418	0.00814132
	PERK	1.21923	1.00317	0.878128	0.773154	1.12631	0.67259	0.513353	0.193074	0.177828	0.01382	0.00149823			ATF6	1.42249	1.0185	0.515077	1.37122	0.999214	0.673502	0.160265	0.243089	0.255299	0.232775	0.33431	0.290198	0.00055306
	ATF6	0.74101	1.91693	0.87922	0.61017	0.852675	0.548915	0.119927	0.029058	0.130745	0.095142	0.01192			PERK	1.15295	0.754386	0.984586	1.50313	0.967223	0.637727	0.409451	0.254402	0.553073	0.16215	0.499886	0.515247	0.00163433
	EIF2A	1.09552	0.822069	1.00067	0.832637	1.2491	0.972002	0.907595	0.898537	1.22425	1.29397	0.623485			m-SREBP1	0.496717	1.2599	1.1749	1.10965	1.07151	0.887328	0.59714	0.409573	0.35459	0.562267	0.51391	0.377554	0.00130117
	P-EIF2	1.23318	1.31359	1.0556	0.50306	0.89457	0.653892	0.768048	0.614809	0.460786	0.441844	0.0299009			c-SREBP1	0.854528	0.778396	0.917079	1.51822	1.24401	0.687776	0.755027	0.407838	0.153938	0.4404	0.605157	0.296753	0.00515306
	BIP	1.01365	1.14573	1.14359	0.868652	0.828373	0.608707	0.353396	0.224201	0.455537	0.990297	0.0125413			FAS	1.06206	0.884613	1.17465	1.22527	0.65554	0.99787	0.547237	0.505975	0.260605	0.495641	0.601612	0.648979	0.000690456
	CHOP	1.43288	0.998179	0.990669	0.446531	1.13174	0.499824	0.276335	0.404032	0.272066	0.11292	0.00409127			ACC	1.10632	0.832586	1.09646	1.14884	0.806972	1.00882	0.405245	0.735833	0.70151	0.647956	0.561973	0.78394	0.00137142
	Figure 5l
	Endog-flox TM	Endog-LKO TM
	90.1463	82.7375
	95.2132	76.8026
	89.358	76.7614
	80.9316	71.403
	73.8037	80.2799
	76.3612	71.0194
	84.3223	73.7171
	74.0512	69.1672
	80.6841	75.6475
	p value	0.0212884
Western blots data
	Figure 5b				Figure 5c						Figure 5e
	Figure 5h						Figure 5j

## Sheet: Figure 6
GraphPad data
	Figure 6g
	CT	OA
	6.1	7.3
	4.5	15
	3.2	5.7
	0.3	3.5
	1.5	20
	4	13.5
	6.1	11
	4.6	10
	0.9	8
	0.7	9.8
	4.7	15
	2.4	13.3
	p value	2.44112e-05
Western blots data
	Figure 6b					Figure 6h							Figure 6i
	Figure 6j						Figure 6k										Figure 6i

## Sheet: Figure 7
GraphPad data
	Figure 7d																	p value
		CT				VBIT-12				OA				OA+VBIT-12				WT v.s OA	OA v.s OA+VBIT-12
	IRE1A	0.381921	1.61808	0.459086	1.54091	1.44478	1.82576	1.38302	1.70257	3.33074	2.38136	3.19744	2.50309	0.693946	0.886581	0.802869	1.46212	0.00413244	0.00067914
	ATF6	0.458374	1.54163	0.601991	1.39801	0.710782	3.2771	0.693925	2.31733	6.50963	5.96086	5.0741	5.30488	2.3969	2.40104	2.10068	2.46391	3.23435e-05	5.626e-05
	CHOP	0.478236	1.52176	0.779576	1.22042	1.43425	3.16075	1.08498	1.00251	3.15425	2.04783	1.5551	1.583	0.667849	0.197546	0.7863	0.63843	0.0485782	0.00871873
	FAS	0.80021	1.19979	0.908243	1.09176	0.698362	0.984734	0.753353	0.925803	1.17798	0.966097	1.3388	1.21702	0.456896	0.540632	0.495618	0.892467	0.190718	0.00382448
	ACC	0.635427	1.36457	0.753747	1.24625	2.59871	2.36517	1.87146	1.84137	5.0769	6.79319	4.06904	5.46286	2.32148	2.23276	1.93264	2.64612	0.000323314	0.00188865
	P-AKT	0.924989	1.07501	0.991005	1.009	0.728154	0.527688	0.656455	0.57592	1.18131	1.03504	1.40486	1.41046	0.280878	0.109162	0.404467	0.22445	0.0369339	9.84918e-05
	P-ACLY	0.973601	1.0264	0.9892	1.0108	1.06782	0.946709	0.904689	0.902578	1.40839	1.30578	1.72153	1.78792	0.956448	0.869147	1.05534	1.30587	0.00329404	0.0148737
		Figure 7e					Figure 7g
		CT	VBIT-12	OA	OA+VBIT-12		200 mM OA	200 mM OA +VBIT-12	400 mM OA	400 mM OA +VBIT-12
		5.925	4.425	44.125	28.4		2261.14	848.737	2815.06	2312.07
		5.4	6.7	45.975	31.5		1238.64	655.8	3747	2727.79
		5.6	7.625	46.375	30.25		1156.81	571.381	2552.13	1965.14
		6.175	6.35	42.325	25.575		1201.86	388.815	2721.59	2009.33
		5.8	7.175	44.95	27.05		1182.6	582.611	3771.75	1856.96
		10.875	7.55	44.9	27.65		1104.5	369.714	2510.62	2673.5
	p value	CT v.s OA		OA v.s OA+VBIT-12			1414.27	386.917	3249.45	3233.43
		5.40614e-12		2.70186e-08			1191.53	458.833	3448.91	2335.8
							977.929	501.19	3734.3	2880.69
							1197.43	750.25	3871.87	1704.96
							1140.85	427.68
							1189.62	419.4
							694.19	973
							962.143	526.238
							659.111	313.52
						p value	200 μM OA v.s 200 μM OA+VBIT-12		400 μM OA v.s 400 μM OA+VBIT-12
							2.14212e-06		0.00151957
Western blots data
	Figure 7b							Figure 7c

## Sheet: Supp-Figure 1-3
GraphPad data
		Figure S1b					Figure S2b							Figure S2c
		WT CT	KO CT	WT OA	KO OA		N2 CT	CPS6 CT	N2 yolk	CPS6 yolk	p value			N2 CT	CPS6 CT	N2 yolk	CPS6 yolk
		33.9273	30.6909	76.9029	36.546		4771	1966.68	6377.81	6928.15	2.98544e-12	N2 CT v.s CPS6 CT		31.3302	19.2866	57.1102	45.5666
		28.8387	21	64.9459	32.225		5246.89	1820.06	7848.26	5348.07	6.76458e-06	N2 yolk v.s CPS6 yolk		31.5051	24.6329	63.6909	45.5191
		27.7241	17.8333	82.0783	36.4884			2420.87	5722	4340.18				32.6945	20.6232	61.1484	47.204
		30.4026	25.3279	61.6161	29.8056		4799	2624.19	6251.01	4153.8				32.0823	20.9316	59.7525	49.9094
		29.3882	19.0645	47.4902	43.0667		3956	2851.61	7731.58	6299.8				N2 CT v.s CPS6 CT		N2 yolk v.s CPS6 yolk
		25.2389	18.1842	73.0395	45.0684		3908	2196.37	7459.97	5979.32			p value	0.000113426		0.000235658
		24.1818	16.6667	44.8353	42.1889		5091	2608.94	5342.6	5242.45
		22.5333		59.0717			5234	1889.35	6831.3	5742.49
	p value	WT CT v.s KO CT		WT OA v.s KO OA			4484	2041.2	6686.7	5389.23
		0.0127109		0.000388039			5135	2275.94	6042.02	5941.78
							4974	2570.22	5845.91	4389.89			Figure S3e																	p value
							3474	2908.61	6616.57	6535.45				pK-Myc				ENDOG				WT				KO				pK-Myc v.s ENDOG	WT v.s KO
							4665	2562.84	6206.41	4726.95			PTEN	0.859831	1.14017	0.923949	1.07605	1.02868	1.24371	0.988759	1.2642	0.963852	1.03615	0.924527	1.07547	0.827913	1.23116	0.730812	0.670329	0.222888	0.342045
							3045	2869.62	6170.41	5428.31			p-PTEN	0.9899	1.0101	1.08569	0.91431	1.03905	0.920799	0.984445	0.877829	0.829579	1.17042	0.927088	1.07291	0.895688	1.42057	1.50084	1.08806	0.407621	0.208959
							3330	2685.95	7529.35	5315.34			PI3K	0.753791	1.24621	0.770055	1.22995	1.63187	1.89488	1.83641	2.14368	0.963342	1.03666	0.973143	1.02686	0.672192	0.651454	0.989618	0.813381	0.00230942	0.0346407
							3281	2846.37	6440.22	5767.27
							3760	2504.44	5908.06	4030.25
							4538	2508.42	6960.25	5283.75
							4934	2324.82	5196.74	5638.99
							3676	2773.11	5169.09	4688.23
							4587	2745.15	6895.72	4592.63
							2443	2782.83	5494.49	4999.52
							2184	2194.85	5138.3	3511.67
							3703	2602.56	5101.8	5425.86
							4775	2068.51	5771.66	6519.23
							3033.74	1569.15	5861.15	3714.48
							2958.99	2358.5	6075.71	5523.67
							2680.46	2088.7	6060.83	5722.42
							5215.11	2031.68	5034.92	5318.13
							2682.18	2560.64	5837.95	4875.76
							3361.13	2645.91	5424.52	4868.21
							3304.51	2130.81	5779.03	5801.45
							4737.11	3277.44	7091.88	4650.06
							3150.77	3619.66	6030.4	4919.6
								2357.83	5670.19	6013.93
								3300.11	6511.57	4760.79
								2513.97	5986.78	4893.13
								2601.94	6742.53
								2014.96	5802.48
								3210.57	5185.43
								2905.81	6351.84
								2530.93	5782.08
								3475.8	8064.41
								3456.36	6291.1
Western blots data
	Figure S3d

## Sheet: Supp-Figure 4-6
GraphPad data
	Figure S4a												Figure S4b
		pK-Myc				ENDOG				p value				WT				KO				p value
	p-AKT(T308)/AKT	1.02847	0.971532	0.841277	1.15872	1.93137	1.60379	1.70087	1.48719	0.00103327			p-AKT(T308)/AKT	0.976356	1.02364	0.958125	1.04188	0.50188	0.325907	0.447432	0.246524	5.33935e-05
	p-AKT(S473)/AKT	1.44031	0.55969	1.30986	0.690142	2.95564	3.04446	3.27331	3.54015	0.000134476			p-AKT(S473)/AKT	0.787129	1.21287	0.687747	1.31225	0.217523	0.211485	0.145339	0.125198	0.00185045
	p-ACLY/ACLY	0.383431	1.61657	0.448747	1.55125	3.65801	4.28588	6.56748	7.35514	0.00330658			p-ACLY/ACLY	1.06242	0.937576	1.06	0.939996	0.59774	0.488186	0.518984	0.398797	9.27895e-05
	Figure S4c																			p value
		pK-Myc CT			ENDOG CT			pK-Myc 25μM LY			ENDOG 25μM LY			pK-Myc 50μM LY			ENDOG 50μM LY			WT CT v.s ENDOG CT		WT 25μM LY v.s ENDOG 25μM LY		WT 25μM LY v.s ENDOG 25μM LY
	p-AKT/AKT	1.01278	0.780555	1.20666	2.77519	1.586	2.55492	0.2756	0.601396	0.409901	0.605097	1.48103	0.749069	0.018439	0.545909	0.032842	0.018832	0.457648	0.045343	0.027621		0.146737		0.916186
	p-ACLY/ACLY	0.957077	1.10723	0.935689	1.731	1.52577	1.59515	0.412915	0.814745	0.72425	0.798444	0.778704	0.888561	0.148723	0.201942	0.379333	0.064832	0.29574	0.244737	0.00158447		0.246613		0.695657
	Figure S4d																	p value
		WT+pCDNA3.1				KO+pCDNA3.1				WT+myr-AKT				KO+myr-AKT				WT+pCDNA3.1 v.s KO+pCDNA3.1		WT+myr-AKT v.s KO+myr-AKT
	p-AKT	1.14138	0.858621	1.13352	0.866475	0.232437	0.215828	0.320838	0.452071	2.27927	2.50065	3.59798	2.27358	4.14419	3.63529	8.71934	7.35255	0.000354637		0.0411143
	p-ACLY	1.20565	0.794348	1.16895	0.831051	0.149715	0.081551	0.198408	0.30759	1.64139	1.90914	1.65293	2.11838	1.49631	1.2579	1.83006	1.39322	0.000466198		0.0910362
	Figure S5b											Figure S5d
		pLVX3				ENDOG				p value			WT				KO				p value
	ACS	1.03692	0.963079	1.05562	0.944381	1.23592	0.979061	0.948146	1.11192	0.37321		ACS	1.09058	0.909422	0.966563	1.03344	0.91736	0.956496	0.972489	0.866896	0.169351
	ALDH2	1.17027	0.829729	1.10682	0.893178	1.02493	0.761865	0.805246	0.906414	0.259935		ALDH2	0.997965	1.00204	0.932182	1.06782	1.69465	1.22053	1.04372	0.863863	0.298266
		Endog+/-								Endog-/-								p value
	AceCS1	0.748552	1.20374	1.09001	0.957699	0.822442	1.16307	1.04906	0.965421	1.04289	0.846611	0.945637	1.12046	1.0001	0.853422	0.936176	1.15881	0.865114
	ALDH2	1.10625	1.15134	0.940973	0.80143	1.10526	1.11817	0.944288	0.832276	0.984841	0.905457	0.995749	0.826144	0.880587	0.897736	0.896777	1.07138	0.248248
Western blots data
	Figure S5a					Figure S5b					Figure S5c
	Figure S6a
													Figure S6e
							Figure S6C

## Sheet: Supp-Figure 7-9
GraphPad data
		Figure S7b
		WT CT	KO CT	WT OA	KO OA	WT+ACLY OA	KO+ACLY OA	WT+AKT OA	KO+AKT OA	WT+AKT+ACLY OA	KO+AKT+ACLY OA
		1167.04	36.9655	4737.33	2029.31	3458.85	2760.05	5836.31	3647.33	3584.5	4528.6
		837.304	23.3158	6019.79	662.438	3833.79	2505.45	5096.36	5494.12	5454.81	3996.68
		338.348	25.8889	4567.86	2268.82	4115.24	1328.19	4278.75	6391.63	5062.55	4459.61
		200.882	127.241	4211.65	511.556	3644.47	1317.6	7468.48	4308	4597.97	5494.09
		934.389	11.1212	4567.88	1294.32	3051.07	1135.25	5575.79	5042.04	3915.39	4057.8
		835.938	27.2308	3044.03	728.586	5049.35	2450.15	5441.55	4393.03	4218.95	3058.29
	p value	WT CT v.s KO CT		WT OA v.s KO OA		WT+ACLY OA v.s KO+ACLY OA		WT+AKT OA v.s KO+AKT OA		WT+AKT+ACLY OA v.s KO+AKT+ACLY OA
		0.00125253		6.06065e-05		0.000770469		0.238039		0.645286
		Figure S7d																	p value
			WT				KO				WT + Insulin				KO + Insulin				WT v.s KO	WT+Insulin v.s KO+Insulin
		p-ACLY	1.10276	0.736232	1.18596	0.711052	0.414896	0.397165	0.364166	0.295496	1.45092	1.33775	1.46716	1.38056	1.12894	1.45184	1.11202	1.50423	0.00406337	0.349038
		p-AKT	0.972299	0.619411	1.10398	0.616958	0.323743	0.230009	0.318293	0.27106	1.43671	1.28847	1.56017	1.35718	1.2989	1.83244	1.12026	1.68374	0.00508878	0.690761
		Figure S7f					Figure S7h
		WT OA	KO OA	WT+Insulin OA	KO+Insulin OA		WT+OA	KO+OA	WT+Insulin+OA	KO+Insulin+OA
		188.714	31.3571	457.833	229.588		3643.3	2671.85	4362.88	3454.71
		145.643	60.48	462.444	396.333		3695.75	1736.27	4390.15	4205
		226.636	91.45	550.889	316.056		3448.33	2271.67	4601.85	4743.95
		239.615	64.3077	339	153.667		3735.32	2808.87	4406.96	3455.95
		143.75	45.6191	359.333	300.538		3776.75	1749.2	4508.58	3866.63
		146.778	7.57895	297.091	319.941		3579.59	2617.05	4267.62	4530.24
	p value	WT OA v.s KO OA		WT+Insulin OA v.s KO+Insulin OA			3100.38	2481.87	4382.88	4702.92
		0.000102664		0.0362774			3347.48	2783.79	4335.07	3420.82
									3941.52	3797.59
									3877.72	3079.54
						p value	WT OA v.s KO OA		WT+Insulin OA v.s KO+Insulin OA
							1.14783e-05		0.0732097
		Figure S8c						p value			Figure S8d
		pLVX3 CT	ENDOG OE CT	ENDOG-ACLYsh CT	pLVX3 OA	ENDOG OA	ENDOG-ACLYsh OA				WT CT	OE CT	OE-ACLYsh CT	WT OA	OE OA	OE-ACLYsh OA	p value
		1.76923	8	0.666667	31.8571	174	35.5	0.000516078	pLVX3 CT v.s ENDOG CT		0.00479279	1.34269	0.544422	4.95787	18.8423	8.16417	0.00568068	pLVX3 CT v.s ENDOG CT
		5.15385	24.3636	1.5	50.1333	316	54.5455	2.43967e-05	ENDOG CT v.s ENDOG-ACLYsh CT		0.00501164	1.8854	0.955745	7.28665	21.2235	14.342	0.0325551	ENDOG CT v.s ENDOG-ACLYsh CT
		3.11111	26.0833	2.14578	15.3077	122.125	46.6687				0.00636979	1.60981	0.349993	7.89183	16.5437	11.2304	0.000779309	pLVX3 OA v.s ENDOG OA
		3.81458	9.2	1.78941	36.6667	195.286	48.2458	0.000104523	pLVX3 OA v.s ENDOG OA		0.00642951	3.55536	0.825951	8.81259	14.4062	12.0376	0.0176294	ENDOG OA v.s ENDOG-ACLYsh OA
		7.02478	15.4444	1.24578	68.3158	215.127	38.0146	5.173e-05	ENDOG OA v.s ENDOG-ACLYsh OA
		6.23548	28.0178	6.48791	78.5642	154.478	21.5478
		4.98764	16.6748	4.25671	86.2147	102.246	78.5641
		10.2574	15.6875	2.5417	29.5478	178.956	39.4578
				1.25478
	Figure S9a
	Age (week)	Endog+/- HFD body weight (g)					Endog-/- HFD body weight (g)							p value
	6	21.84	19.75	22.16	20.19	18.97	15.68	17.76	20.7	17.59	20.29	21.28	21.62	0.279527
	7	24.34	20.62	23.72	22.26	22.15	17.98	21.5	23.32	17.86	18.64	19.52	17.86	0.018747
	8	25.6	21.75	25.85	24.24	24.94	20.18	25.4	27.55	20.73	22.13	21.99	21.88	0.253112
	9	26.91	21.98	26.75	26.09	26.46	21.66	28.39	31.51	22.47	24.52	24.72	24.49	0.891218
	10	28.9	24.44	28.6	27.71	28.05	23.2	31.22	33.06	25.49	28.16	27.5	28.05	0.741014
	11	31.02	25.15	30.46	29.41	31.43	24.95	33.69	35.61	28.37	31.46	29.62	31.13	0.531577
	12	32.75	28.49	32.92	31.06	33.42	25.92	34.83	38.45	30.21	33.92	31.92	34.2	0.60091
	13	35.96	31.27	35.69	33.26	36.35	28.31	37.33	41.11	32.74	35.98	32.96	36.62	0.809319
	14	37.19	33.14	36.61	34.7	38.44	28.58	40.57	43.66	35.79	38.96	35.98	40.19	0.493334
	15	39.97	34.78	37.94	35.85	40.58	31.37	42.41	45.25	38.07	41.52	37.9	41.29	0.422344
	16	43.93	36.56	40.61	37.81	42.7	31.98	43.24	46	40.93	44.74	40.69	44.37	0.581585
	17	46.02	38.15	42.25	38.43	44.68	32.06	43.37	46.02					0.719696
	18	48.2	39.53	44.05	37.15	45.59	34.6	44.92	47.32					0.878591
	19	49.08	40.9	46.05	31.55	45.67	37.53	45.76	47.97					0.82232
	20	49.53	40.7	46.35	29.74	45.78	39.11	45.58	48.63					0.703682
	Figure S9c
	Age (week)	Endog flox HFD body weight (g)							Endog LKO HFD body weight (g)									p value
	6	22.2	21.7	21.02	21.4	22.25	19.8	21.4	23.55	22.2	18.94	20.75	20.37	25.03	19.44	20.97	27.6	0.54016
	7	25.35	23.7	21.77	22.95	22.58	21.23	22.87	25.35	26.16	21	24.1	23.78	28.7	21.8	22.59	28.19	0.149703
	8	27.14	25.82	22.93	24.52	23.75	22.38	25.15	28.75	28.32	22.71	26.95	25.7	29.45	23.57	24.74	31.68	0.081481
	9	29.56	27.31	23.53	25.42	25.68	23.8	26.07	30.09	30.69	23.38	28.8	28.4	30.72	25.41	27.51	33.93	0.0557777
	10	32.02	28.87	25.78	27.13	24.17	23.05	24.35	29.69	32.82	24.96	30.99	31.88	33.2	24.03	26.52	33.1	0.0838804
	11	32.42	31.43	26.53	30.28	29.06	25.7	28.65	33.15	35.53	25.83	33.78	36.54	37.57	27.66	31.27	38.35	0.0411974
	12	33.2	32.68	28.44	32.42	29.73	27.23	30.14	36.6	37.12	28.04	36.01	39.23	40.05	29.08	32.7	41.2	0.02164
	13	35.59	35.22	31.27	34.21	32.04	21.38	33.47	40.24	38.16	28.48	37.11	41.31	43.56	32.76	35.86	46.05	0.0308956
	14	37.41	37.6	34.37	37.47	37.02	30.83	37.36	42.45	40.67	29.11	39.6	44	46.1	36.79	39.89	47.58	0.0571302
	15	37.88	38.41	34.83	37.45	27.63	23	29.26	43.13	40.88	30.33	41.06	44.38	46.1	28.59	29.91	47.16	0.0835414
	16	40.48	40.7	37.45	41.2	32.88	28.21	35.65	44.44	42.93	31.35	42.73	45.94	49.32	34.7	36.33	48.15	0.0956919
	17	39.66	41.8	38.24	42.78	37.44	30.18	40.56	44.93	45	33.42	44.88	47.39	49.45	38.33	40.64	48.96	0.0595023
	18	43.08	44.4	41.31	42.6	33.9	28.4	35.1	44.5	46.58	34.77	46.06	46.5	49.6	35.2	36.7	48.6	0.133722
	19	43.4	45.44	41.7	45.55	38.6	30.9	40	38.8	46.85	35.57	46.1	48.78	50.66	39.3	41.5	42.5	0.336644
	20	44.45	46.2	43.52	47.12	41	33.1	43.5	45.7	46.91	36.16	46.36	49.86	51	42.6	44.4	48	0.21381
					49	42.1	34.4	46.2	46.7				51	52.87	44.6	46.4	49.8	0.0954969
	Figure S9b
		Endog+/- HFD weight (g)					Endog+/- HFD weight (g)							p value
	Liver	1.3571	2.3973	2.0271	2.9669	1.9066	1.5363	2.729	3.4266	2.2007	2.4114	2.3216	3.0411	0.295141
	Kidney	0.4567	0.5371	0.4704	0.3666	0.4566	0.2683	0.5431	0.4102	0.4072	0.4673	0.3923	0.4635	0.441262
	W.FAT	1.1635	1.4451	1.7686	1.2453	2.2326	2.3128	1.6098	1.0596	1.5862	1.6213	1.5959	1.2922	0.962408
	B fat	0.0917	0.2883	0.301	0.1477	0.2587	0.2074	0.2388	0.2706	0.2661	0.2723	0.2278	0.2987	0.341972
	Figure S9d
		Endog flox HFD weight (g)				Endog LKO HFD weight (g)								p value
	Liver	2.26	2.43	2.22	2.3201	2.4	1.37	2.47	1.36	1.41	2.38	2.5145	2.8437	0.509616
	Kidney	0.47	0.56	0.49	0.4271	0.49	0.4	0.52	0.37	0.37	0.5	0.4392	0.4984	0.321185
	W.FAT	2.31	2.67	2.06	2.0314	1.77	2.33	1.94	3.11	3.21	1.56	1.654	1.6611	0.755875
	B fat	0.28	0.23	0.3	0.2313	0.25	0.18	0.27	0.23	0.21	0.3	0.1475	0.209	0.226494
Western blots data
	Figure S7c				Figure S8a

[truncated: 7 more sheets: Supp-Figure 10-12, Supp-Figure 13-15, Supp-Figure 16-18, Supp-Figure 19-21, Supp-Figure 22-24, Supp-Figure 25-28, Supp-Figure 29]
